# Supplementary material for: Improvement of Diet after an Early Nutritional Intervention in Pediatric Oncology
Source: Children (Basel). 2023 Mar 31;10(4):667. doi: 10.3390/children10040667 (PMC10137074; doi:10.3390/children10040667)
Supplement: Supplementary file 1 [file children-10-00667-s001.zip]

Archive with 1 entries (1 files):
- children-2280450-Supplementary.pdf
